# Supplementary material for: Non-Invasive Nanometer Resolution Assessment of Cell–Soft Hydrogel System Mechanical Properties by Scanning Ion Conductance Microscopy
Source: Int J Mol Sci. 2024 Dec 16;25(24):13479. doi: 10.3390/ijms252413479 (PMC11678895; doi:10.3390/ijms252413479)
Supplement: Supplementary file 1 [file ijms-25-13479-s001.zip]

Archive with 1 entries (1 files):
- ijms-3369570-supplementary.pdf
